# Supplementary material for: Passive Vaping from Sub-Ohm Electronic Cigarette Devices
Source: Int J Environ Res Public Health. 2021 Nov 4;18(21):11606. doi: 10.3390/ijerph182111606 (PMC8583564; doi:10.3390/ijerph182111606)
Supplement: Supplementary file 1 [file ijerph-18-11606-s001.zip]

Archive with 1 entries (1 files):
- ijerph-1324603-supplementary.pdf
